# Supplementary material for: Electrical Stimuli-Responsive Decomposition of Layer-by-Layer Films Composed of Polycations and TEMPO-Modified Poly(acrylic acid)
Source: Polymers (Basel). 2022 Dec 7;14(24):5349. doi: 10.3390/polym14245349 (PMC9782790; doi:10.3390/polym14245349)
Supplement: Supplementary file 1 [file polymers-14-05349-s001.zip]

Archive with 1 entries (1 files):
- polymers-2056304-supplementary.pdf
